# Supplementary material for: Full-Length Computational Model of the SARS-CoV-2 Spike Protein and Its Implications for a Viral Membrane Fusion Mechanism
Source: Viruses. 2021 Jun 11;13(6):1126. doi: 10.3390/v13061126 (PMC8230804; doi:10.3390/v13061126)
Supplement: Supplementary file 1 [file viruses-13-01126-s001.zip]

Archive with 1 entries (1 files):
- viruses-1232484-SI.pdf
